# Supplementary material for: SeqSNP-Based Targeted GBS Provides Insight into the Genetic Relationships among Global Collections of Brassica rapa ssp. oleifera (Turnip Rape)
Source: Genes (Basel). 2024 Sep 10;15(9):1187. doi: 10.3390/genes15091187 (PMC11431370; doi:10.3390/genes15091187)
Supplement: Supplementary file 1 [file genes-15-01187-s001.zip]

Archive with 2 entries (2 files):
- Figure S1.tiff
- Table-S1.xlsx
