# Supplementary material for: SeqSNP-Based Targeted GBS Provides Insight into the Genetic Relationships among Global Collections of Brassica rapa ssp. oleifera (Turnip Rape)
Source: Genes (Basel). 2024 Sep 10;15(9):1187. doi: 10.3390/genes15091187 (PMC11431370; doi:10.3390/genes15091187)
Supplement: Supplementary file 1 [file genes-15-01187-s001.zip › Table-S1.xlsx]

## Sheet: Sheet1
Supplementary Table S1. The list of 188 turnip rape accessions used in this study, including information about their providers, population types, countries and regions of origin
S/N	Accession name	Germplasm provider	Population type	Country of origin	Region of origin
1	Birta	Jerrestad AB	Advanced/ improved cultivar	Sweden	Europe
2	Boel	Jerrestad AB	Advanced/ improved cultivar	Sweden	Europe
3	NF1833002	Jerrestad AB	Advanced/ improved cultivar	Sweden	Europe
4	NF1833003	Jerrestad AB	Advanced/ improved cultivar	Sweden	Europe
5	NF1833004	Jerrestad AB	Advanced/ improved cultivar	Sweden	Europe
6	NF1833008	Jerrestad AB	Advanced/ improved cultivar	Sweden	Europe
7	NF1833009	Jerrestad AB	Advanced/ improved cultivar	Sweden	Europe
8	NF1833011	Jerrestad AB	Advanced/ improved cultivar	Sweden	Europe
9	SC3356	Jerrestad AB	Advanced/ improved cultivar	Sweden	Europe
10	SC3357	Jerrestad AB	Advanced/ improved cultivar	Sweden	Europe
11	SC3358	Jerrestad AB	Advanced/ improved cultivar	Sweden	Europe
12	SC3359	Jerrestad AB	Advanced/ improved cultivar	Sweden	Europe
13	SC3360	Jerrestad AB	Advanced/ improved cultivar	Sweden	Europe
28	CR1024	IPK	Advanced/ improved cultivar	sweden	Europe
29	CR1469	IPK	Advanced/ improved cultivar	Germany	Europe
30	CR1470	IPK	Advanced/ improved cultivar	Sweden	Europe
31	CR1478	IPK	Advanced/ improved cultivar	USA	North America
32	CR1505	IPK	Advanced/ improved cultivar	Sweden	Europe
33	CR1507	IPK	Advanced/ improved cultivar	Germany	Europe
34	CR1529	IPK	Advanced/ improved cultivar	Germany	Europe
35	CR1563	IPK	Advanced/ improved cultivar	Germany	Europe
36	CR1564	IPK	Advanced/ improved cultivar	Germany	Europe
37	CR1594	IPK	Advanced/ improved cultivar	Germany	Europe
38	CR1606	IPK	Advanced/ improved cultivar	Australia	Oceania
39	CR1607	IPK	Advanced/ improved cultivar	canada	North America
40	CR1617	IPK	Advanced/ improved cultivar	Germany	Europe
41	CR1619	IPK	Advanced/ improved cultivar	Germany	Europe
42	CR1621	IPK	Advanced/ improved cultivar	Canada	North America
43	CR1622	IPK	Advanced/ improved cultivar	Sweden	Europe
44	CR1623	IPK	Advanced/ improved cultivar	Sweden	Europe
45	CR1624	IPK	Advanced/ improved cultivar	sweden	Europe
46	CR1628	IPK	Advanced/ improved cultivar	Germany	Europe
47	CR1630	IPK	Advanced/ improved cultivar	Sweden	Europe
48	CR2003	IPK	Advanced/ improved cultivar	Canada	North America
49	CR2006	IPK	Advanced/ improved cultivar	Sweden	Europe
50	CR2007	IPK	Advanced/ improved cultivar	Sweden	Europe
51	CR2008	IPK	Advanced/ improved cultivar	Sweden	Europe
52	CR2009	IPK	Advanced/ improved cultivar	Sweden	Europe
53	CR2010	IPK	Advanced/ improved cultivar	Sweden	Europe
54	CR2011	IPK	Advanced/ improved cultivar	Sweden	Europe
67	CR2228	IPK	Advanced/ improved cultivar	India	Asia
68	CR2229	IPK	Advanced/ improved cultivar	Italy	Europe
90	CR2355	IPK	Advanced/ improved cultivar	Italy	Europe
91	CR2357	IPK	Advanced/ improved cultivar	Portugal	Europe
98	CR2677	IPK	Advanced/ improved cultivar	Germany	Europe
100	CR3166	IPK	Advanced/ improved cultivar	Finland	Europe
113	NGB10649	NordGen	Advanced/ improved cultivar	Finland	Europe
114	NGB10650	NordGen	Advanced/ improved cultivar	Finland	Europe
115	NGB10651	NordGen	Advanced/ improved cultivar	Finland	Europe
116	NGB11929	NordGen	Advanced/ improved cultivar	Finland	Europe
117	NGB13106	NordGen	Advanced/ improved cultivar	Sweden	Europe
118	NGB13107	NordGen	Advanced/ improved cultivar	Sweden	Europe
119	NGB13108	NordGen	Advanced/ improved cultivar	Finland	Europe
120	NGB13109	NordGen	Advanced/ improved cultivar	Sweden	Europe
123	NGB13517	NordGen	Advanced/ improved cultivar	Sweden	Europe
124	NGB13518	NordGen	Advanced/ improved cultivar	Sweden	Europe
125	NGB13898	NordGen	Advanced/ improved cultivar	Sweden	Europe
126	NGB13922	NordGen	Advanced/ improved cultivar	Sweden	Europe
127	NGB13923	NordGen	Advanced/ improved cultivar	Sweden	Europe
128	NGB13924	NordGen	Advanced/ improved cultivar	Sweden	Europe
129	NGB13925	NordGen	Advanced/ improved cultivar	Sweden	Europe
130	NGB13926	NordGen	Advanced/ improved cultivar	Sweden	Europe
131	NGB13927	NordGen	Advanced/ improved cultivar	Sweden	Europe
132	NGB13928	NordGen	Advanced/ improved cultivar	Sweden	Europe
133	NGB13929	NordGen	Advanced/ improved cultivar	Sweden	Europe
134	NGB13930	NordGen	Advanced/ improved cultivar	Sweden	Europe
135	NGB13931	NordGen	Advanced/ improved cultivar	Sweden	Europe
136	NGB13932	NordGen	Advanced/ improved cultivar	Sweden	Europe
139	NGB2683	NordGen	Advanced/ improved cultivar	Sweden	Europe
140	NGB2684	NordGen	Advanced/ improved cultivar	Sweden	Europe
141	NGB2685	NordGen	Advanced/ improved cultivar	Sweden	Europe
142	NGB2686	NordGen	Advanced/ improved cultivar	Sweden	Europe
143	NGB2687	NordGen	Advanced/ improved cultivar	Sweden	Europe
144	NGB2688	NordGen	Advanced/ improved cultivar	Canada	North America
145	NGB2689	NordGen	Advanced/ improved cultivar	Sweden	Europe
159	CN31402	PGRC	Advanced/ improved cultivar	Canada	North America
160	CN33052	PGRC	Advanced/ improved cultivar	Canada	North America
161	CN35994	PGRC	Advanced/ improved cultivar	China	Asia
162	CN43432	PGRC	Advanced/ improved cultivar	India	Asia
173	CN44114	PGRC	Advanced/ improved cultivar	Turkey	Europe
174	CN44115	PGRC	Advanced/ improved cultivar	India	Asia
176	CN44117	PGRC	Advanced/ improved cultivar	India	Asia
178	CN44120	PGRC	Advanced/ improved cultivar	China	Asia
185	CN44129	PGRC	Advanced/ improved cultivar	China	Asia
186	CN44130	PGRC	Advanced/ improved cultivar	China	Asia
187	CN44131	PGRC	Advanced/ improved cultivar	China	Asia
188	CN44132	PGRC	Advanced/ improved cultivar	China	Asia
23	CGN06840	CGN	Breeders variety	Germany	Europe
24	CGN06841	CGN	Breeders variety	Bangladesh	Asia
25	CGN06842	CGN	Breeders variety	Canada	North America
138	NGB2331	NordGen	Breeding/research material	Finland	Europe
14	ACSC18	A&A Canada	cultivar	Canada	North America
15	ACSC29	A&A Canada	cultivar	Canada	North America
148	PI430488	NPGS	Cultivar	China	Asia
152	PI633168	NPGS	Cultivar	Italy	Europe
153	PI633169	NPGS	Cultivar	Cuba	North America
154	PI649182	NPGS	Cultivar	Poland	Europe
158	PI687065	NPGS	Cultivar	India	Asia
16	CGN06831	CGN	Improved material	unknown	Unknown
18	CGN06834	CGN	Improved material	India	Asia
19	CGN06836	CGN	Improved material	Bangladesh	Asia
20	CGN06837	CGN	Improved material	Bangladesh	Asia
21	CGN06838	CGN	Improved material	Bangladesh	Asia
22	CGN06839	CGN	Improved material	Bangladesh	Asia
150	PI633163	NPGS	Improved material	Sweden	Europe
151	PI633164	NPGS	Improved material	Sweden	Europe
112	CR3573	IPK	Semi-natural/wild	Italy	Europe
26	CGN07224	CGN	Traditional cultivar/landrace	Pakistan	Asia
27	BRA3083	IPK	Traditional cultivar/landrace	Italy	Europe
56	CR2203	IPK	Traditional cultivar/landrace	Italy	Europe
57	CR2204	IPK	Traditional cultivar/landrace	Italy	Europe
58	CR2205	IPK	Traditional cultivar/landrace	Italy	Europe
61	CR2208	IPK	Traditional cultivar/landrace	USA	North America
63	CR2210	IPK	Traditional cultivar/landrace	Slovakia	Europe
64	CR2211	IPK	Traditional cultivar/landrace	Georgia	Asia
65	CR2212	IPK	Traditional cultivar/Landrace	China	Asia
66	CR2213	IPK	Traditional cultivar/landrace	Austria	Europe
70	CR2231	IPK	Traditional cultivar/landrace	Cuba	North America
71	CR2234	IPK	Traditional cultivar/landrace	Russian Fed	Europe
73	CR2239	IPK	Traditional cultivar/landrace	Iraq	Asia
74	CR2240	IPK	Traditional cultivar/landrace	Iraq	Asia
75	CR2241	IPK	Traditional cultivar/landrace	Georgia	Asia
76	CR2242	IPK	Traditional cultivar/landrace	Georgia	Asia
77	CR2253	IPK	Traditional cultivar/landrace	Italy	Europe
78	CR2269	IPK	Traditional cultivar/landrace	Italy	Europe
80	CR2296	IPK	Traditional cultivar/Landrace	Italy	Europe
81	CR2297	IPK	Traditional cultivar/landrace	Italy	Europe
82	CR2298	IPK	Traditional cultivar/landrace	Italy	Europe
83	CR2299	IPK	Traditional cultivar/landrace	Colombia	South America
84	CR2300	IPK	Traditional cultivar/Landrace	Colombia	South America
85	CR2303	IPK	Traditional cultivar/landrace	Italy	Europe
86	CR2306	IPK	Traditional cultivar/Landrace	Italy	Europe
88	CR2318	IPK	Traditional cultivar/landrace	Italy	Europe
89	CR2333	IPK	Traditional cultivar/landrace	UK	Europe
92	CR2447	IPK	Traditional cultivar/Landrace	Italy	Europe
93	CR2465	IPK	Traditional cultivar/landrace	Spain	Europe
94	CR2468	IPK	Traditional cultivar/landrace	France	Europe
101	CR3315	IPK	Traditional cultivar/landrace	Italy	Europe
102	CR3385	IPK	Traditional cultivar/landrace	Spain	Europe
104	CR3390	IPK	Traditional cultivar/landrace	Spain	Europe
105	CR3396	IPK	Traditional cultivar/landrace	Tibet	Asia
106	CR3425	IPK	Traditional cultivar/Landrace	Italy	Europe
107	CR3452	IPK	Traditional cultivar/landrace	Cuba	North America
108	CR3498	IPK	Traditional cultivar/landrace	Italy	Europe
109	CR3499	IPK	Traditional cultivar/Landrace	Italy	Europe
110	CR3509	IPK	Traditional cultivar/landrace	Italy	Europe
111	CR3572	IPK	Traditional cultivar/Landrace	Italy	Europe
137	NGB23261	NordGen	Traditional cultivar/Landrace	Finland	Europe
55	CR2190	IPK	Unknown	Austria	Europe
59	CR2206	IPK	Unknown	Austria	Europe
60	CR2207	IPK	Unknown	unknown	Unknown
69	CR2230	IPK	Unknown	UK	Europe
72	CR2235	IPK	Unknown	Tunisia	Africa
87	CR2310	IPK	Unknown	USA	North America
95	CR2551	IPK	Unknown	Italy	Europe
96	CR2594	IPK	Unknown	Italy	Europe
97	CR2597	IPK	Unknown	Italy	Europe
99	CR2879	IPK	Unknown	Germany	Europe
103	CR3386	IPK	Unknown	Spain	Europe
146	NGB2690	NordGen	Unknown	Sweden	Europe
147	Ames24966	NPGS	Unknown	Austria	Europe
155	PI649183	NPGS	Unknown	Austria	Europe
156	PI662794	NPGS	Unknown	Italy	Europe
157	PI687054	NPGS	Unknown	Spain	Europe
163	CN44096	PGRC	Unknown	India	Asia
164	CN44100	PGRC	Unknown	Pakistan	Asia
165	CN44101	PGRC	Unknown	Sweden	Europe
166	CN44105	PGRC	Unknown	Pakistan	Asia
167	CN44106	PGRC	Unknown	Iran	Asia
168	CN44107	PGRC	Unknown	India	Asia
169	CN44110	PGRC	Unknown	Pakistan	Asia
170	CN44111	PGRC	Unknown	Guatemala	North America
171	CN44112	PGRC	Unknown	Poland	Europe
172	CN44113	PGRC	Unknown	India	Asia
175	CN44116	PGRC	Unknown	China	Asia
177	CN44119	PGRC	Unknown	Pakistan	Asia
179	CN44122	PGRC	Unknown	India	Asia
180	CN44123	PGRC	Unknown	India	Asia
181	CN44124	PGRC	Unknown	India	Asia
182	CN44125	PGRC	Unknown	China	Asia
183	CN44127	PGRC	Unknown	India	Asia
184	CN44128	PGRC	Unknown	China	Asia
17	CGN06832	CGN	Wild	USA	North America
62	CR2209	IPK	Wild	unknown	Unknown
79	CR2289	IPK	Wild	Italy	Europe
121	NGB132066	NordGen	Wild	Denmark	Europe
122	NGB132067	NordGen	Wild	Denmark	Europe
149	PI597831	NPGS	Wild	Egypt	Africa
